# Supplementary material for: Yeast Lsm Pro-Apoptotic Mutants Show Defects in Autophagy
Source: Int J Mol Sci. 2023 Sep 5;24(18):13708. doi: 10.3390/ijms241813708 (PMC10530990; doi:10.3390/ijms241813708)
Supplement: Supplementary file 1 [file ijms-24-13708-s001.zip]

Archive with 1 entries (1 files):
- Supplemental figures_CMFixed_30-08.pdf
